# Supplementary material for: Waning of first- and second-dose ChAdOx1 and BNT162b2 COVID-19 vaccinations: a pooled target trial study of 12.9 million individuals in England, Northern Ireland, Scotland and Wales
Source: Int J Epidemiol. 2022 Oct 22;52(1):22–31. doi: 10.1093/ije/dyac199 (PMC9620314; doi:10.1093/ije/dyac199)
Supplement: dyac199_Supplementary_Data [file dyac199_supplementary_data.zip]

Archive with 9 entries (8 files):
- dyac199_Supplementary_Data/
- dyac199_Supplementary_Data/ije-2022-04-0492-File008.docx
- dyac199_Supplementary_Data/ije-2022-04-0492-File009.docx
- dyac199_Supplementary_Data/ije-2022-04-0492-File010.docx
- dyac199_Supplementary_Data/ije-2022-04-0492-File011.docx
- dyac199_Supplementary_Data/ije-2022-04-0492-File012.docx
- dyac199_Supplementary_Data/ije-2022-04-0492-File013.docx
- dyac199_Supplementary_Data/ije-2022-04-0492-File014.docx
- dyac199_Supplementary_Data/ije-2022-04-0492-File015.docx
